# Supplementary material for: DeepCellState: An autoencoder-based framework for predicting cell type specific transcriptional states induced by drug treatment
Source: PLoS Comput Biol. 2021 Oct 5;17(10):e1009465. doi: 10.1371/journal.pcbi.1009465 (PMC8519465; doi:10.1371/journal.pcbi.1009465)
Supplement: S1 Table — (XLSX) [file pcbi.1009465.s006.xlsx]

## Sheet: Sheet1
Family	Count
antibiotics	161
adrenergic	112
cholinergic	101
5-HT modulator	89
TKI	74
COX inh.	73
histaminergic	68
antipsychotic	55
GABAergic	54
dopaminergic	51
