# Supplementary material for: DeepCellState: An autoencoder-based framework for predicting cell type specific transcriptional states induced by drug treatment
Source: PLoS Comput Biol. 2021 Oct 5;17(10):e1009465. doi: 10.1371/journal.pcbi.1009465 (PMC8519465; doi:10.1371/journal.pcbi.1009465)
Supplement: S2 Table — (XLSX) [file pcbi.1009465.s007.xlsx]

## Sheet: Sheet1
Cell type	Baseline	DeepCellState
MCF-7	0.43	0.67
PC-3	0.42	0.65
A375	0.43	0.66
HA1E	0.42	0.65
HT29	0.44	0.68
HELA	0.44	0.66
YAPC	0.45	0.67
