# Supplementary material for: DeepCellState: An autoencoder-based framework for predicting cell type specific transcriptional states induced by drug treatment
Source: PLoS Comput Biol. 2021 Oct 5;17(10):e1009465. doi: 10.1371/journal.pcbi.1009465 (PMC8519465; doi:10.1371/journal.pcbi.1009465)
Supplement: S3 Table — (XLSX) [file pcbi.1009465.s008.xlsx]

## Sheet: Sheet1
Drug	Baseline	DeepCellState
Fluvastatin	0.19	0.4
Atrovastatin	0.29	0.45
Rosuvastatin	0.19	0.33
Simvastatin	0.38	0.54
Total	0.26	0.43
