# Supplementary material for: DeepCellState: An autoencoder-based framework for predicting cell type specific transcriptional states induced by drug treatment
Source: PLoS Comput Biol. 2021 Oct 5;17(10):e1009465. doi: 10.1371/journal.pcbi.1009465 (PMC8519465; doi:10.1371/journal.pcbi.1009465)
Supplement: S4 Table — DeepCellState* are results obtained after performing additional training on 14 anticancer agents and predicting for one repeated for each drug. (XLSX) [file pcbi.1009465.s009.xlsx]

## Sheet: Sheet1
Drug	Baseline	DeepCellState	DeepCellState*
5-Azacytidine	0.2	0.17	0.6
bortezomib	0.42	0.66	0.7
cisplatin	0.3	0.42	0.74
dasatinib	0.12	0.26	0.53
doxorubicin	0.19	0.47	0.64
erlotinib	0.27	0.37	0.74
geldanamycin	0.28	0.56	0.6
gemcitibine	0.24	0.27	0.41
lapatinib	0.05	0.2	0.37
paclitaxel	0.41	0.41	0.41
sirolimus	0.34	0.49	0.5
sorafenib	0.36	0.43	0.53
sunitinib	0.21	0.25	0.46
topotecan	0.19	0.4	0.43
vorinostat	0.6	0.72	0.69
Total	0.28	0.41	0.56
