# Supplementary material for: DeepCellState: An autoencoder-based framework for predicting cell type specific transcriptional states induced by drug treatment
Source: PLoS Comput Biol. 2021 Oct 5;17(10):e1009465. doi: 10.1371/journal.pcbi.1009465 (PMC8519465; doi:10.1371/journal.pcbi.1009465)
Supplement: S5 Table — (XLSX) [file pcbi.1009465.s010.xlsx]

## Sheet: Sheet1
DeepCellState	VAE + Anchor loss	VAE + Vector arithmetics	Dual GAN	Baseline
0.61	0.48	0.22	0.26	0.28
