# Supplementary material for: DeepCellState: An autoencoder-based framework for predicting cell type specific transcriptional states induced by drug treatment
Source: PLoS Comput Biol. 2021 Oct 5;17(10):e1009465. doi: 10.1371/journal.pcbi.1009465 (PMC8519465; doi:10.1371/journal.pcbi.1009465)
Supplement: S6 Table — (XLSX) [file pcbi.1009465.s011.xlsx]

## Sheet: Sheet1
	MCF-7 and PC-3	Anti-cancer agents	Statins
No Regularization	0.58	0.32	0.39
L1 loss	0.59	0.36	0.4
Dropout	0.61	0.25	0.35
L1 + dropout	0.61	0.37	0.42
Dropout + skip connections	0.6	0.29	0.38
Final regularized model	0.61	0.41	0.43
