# Supplementary material for: DeepCellState: An autoencoder-based framework for predicting cell type specific transcriptional states induced by drug treatment
Source: PLoS Comput Biol. 2021 Oct 5;17(10):e1009465. doi: 10.1371/journal.pcbi.1009465 (PMC8519465; doi:10.1371/journal.pcbi.1009465)
Supplement: S7 Table — (XLSX) [file pcbi.1009465.s012.xlsx]

## Sheet: Sheet1
A375	HA1E	HELA	HT29	MCF7	PC3	YAPC
MEF2C	MEF2C	MEF2C	SPP1	MEF2C	SPP1	SNAP25
NUDT9	USP7	SRC	SNAP25	GAPDH	GNAI1	CXCL2
SRC	CSRP1	USP7	PCNA	SPP1	MEF2C	MYLK
SIRT3	MELK	GNAI1	GNAI1	PNKP	PNKP	SPP1
EGR1	MFSD10	CEBPA	RPL39L	MFSD10	DCK	DNAJA3
CASP10	SIRT3	BMP4	ADRB2	HMOX1	MFSD10	IL1B
SPP1	PAN2	DNAJA3	SIRT3	HLA-DRA	MELK	ITGB1BP1
POLE2	HERPUD1	CSRP1	CXCL2	DCK	EGF	LRRC16A
ZW10	NUP85	IKZF1	MFSD10	ADI1	GLI2	IKZF1
TBPL1	CXCL2	ITGAE	MMP1	CEBPA	NFATC4	SIRT3
HERPUD1	KAT6B	ARPP19	DNAJA3	USP7	DCUN1D4	MEF2C
GRWD1	TBPL1	FGFR4	UGDH	NFATC4	RBM34	MCUR1
TNFRSF21	FOXO3	E2F2	SENP6	PAN2	PAN2	S100A4
PFKL	PTGS2	IL1B	YME1L1	MELK	DUSP3	TBX2
CSNK2A2	PFKL	MMP1	IKZF1	TXNDC9	KIAA1033	TFAP2A
TGFB3	IFNAR1	SKIV2L	KTN1	DDIT4	DNAJA3	SCCPDH
ABCF3	PTK2	MPZL1	ZNF395	HIST1H2BK	ADI1	BLCAP
PDIA5	INTS3	MVP	NFKB2	DUSP3	SIRT3	SNX7
STMN1	ABHD6	GNAS	CASP3	STAT5B	ACAT2	RPIA
PRUNE	CASP10	ETV1	CRK	PIK3R3	MAPKAPK3	PTGS2
ZMYM2	ACBD3	ACAA1	MEF2C	S100A4	PCNA	TMEM5
TPM1	SPEN	HERPUD1	B4GAT1	STAT3	SNAP25	MYO10
GPC1	SERPINE1	PRKAG2	PSME1	CBR3	CXCL2	MELK
PLSCR1	MVP	ICAM1	IL1B	NUDT9	HSPA4	STAMBP
CHMP6	POLD4	STUB1	CD320	ARPP19	AURKA	CDK1
CAST	NUDT9	LSR	MYLK	SNAP25	CCNA2	PTPN1
NT5DC2	SYK	CCND1	MYCBP	EAPP	TMEM2	CRELD2
EIF4G1	IL1B	NUDT9	LPAR2	EIF4EBP1	APOE	PPP2R3C
NFKBIE	TBP	RAC2	TJP1	SLC37A4	CHP1	HSPA8
SYK	GNA15	PSMD4	PHKA1	MOK	ZMYM2	KEAP1
BAX	EML3	DCK	MBNL2	ICAM1	ICAM1	TCERG1
TERF2IP	BUB1B	MBNL1	GHR	FAH	CIAPIN1	GNAS
IKBKB	NIPSNAP1	LYPLA1	KEAP1	GLI2	IDE	RAI14
PAN2	RNH1	TMEM110	XPNPEP1	EPHA3	MOK	MLLT11
MAPKAPK3	COL1A1	EXT1	MMP2	PLS1	ADRB2	PTPRC
USP14	CDC25A	SOX2	FOXO4	HEBP1	HMOX1	E2F2
TRIB1	GNAI1	POLR2K	PRUNE	CREB1	ADCK3	TJP1
BCL2	HIST2H2BE	LOXL1	ITGB1BP1	NFKB2	RAC2	BECN1
ATP5S	CDKN1A	MELK	CREG1	KIF14	MAT2A	ENOPH1
EDN1	SNX7	ATP5S	PNP	PAFAH1B1	DYRK3	CANT1
PAFAH1B3	KIAA1033	SPEN	MYC	PMAIP1	SLC27A3	KIF14
GADD45B	CEBPA	MYL9	ATP6V0B	SIRT3	HMGA2	IL13RA1
TSPAN4	HN1L	GHR	ATP1B1	CIAPIN1	ALDOC	FOXO4
HMOX1	ELOVL6	FBXO11	SLC25A46	GLOD4	SNX6	POLD4
IKZF1	MTFR1	PLP2	CCNH	TPD52L2	NFATC3	RGS2
TGFBR2	INPP4B	SORBS3	SUV39H1	NOS3	LAP3	IARS2
SENP6	NRAS	GTF2E2	EAPP	TNIP1	DNM1L	PIK3R4
IQGAP1	FUT1	PCCB	NFATC4	ABHD4	FOS	CDC25B
NIPSNAP1	CDK1	CNPY3	CDK4	ZNF274	PDHX	EZH2
HTATSF1	DHX29	PTK2B	CASP10	MRPL12	IGFBP3	HN1L
