# Supplementary material for: DeepCellState: An autoencoder-based framework for predicting cell type specific transcriptional states induced by drug treatment
Source: PLoS Comput Biol. 2021 Oct 5;17(10):e1009465. doi: 10.1371/journal.pcbi.1009465 (PMC8519465; doi:10.1371/journal.pcbi.1009465)
Supplement: S8 Table — (XLSX) [file pcbi.1009465.s013.xlsx]

## Sheet: Sheet1
GO biological process complete	#	#	expected	Fold Enrichment	+/-	raw P value
programmed cell death	130	18	7.07	2.55	+	0.000112
cell death	131	18	7.12	2.53	+	0.000124
apoptotic process	125	17	6.79	2.5	+	0.000232
muscle adaptation	6	4	0.33	12.27	+	0.000331
intracellular signal transduction	202	22	10.98	2	+	0.000514
smooth muscle adaptation	3	3	0.16	18.4	+	0.000609
negative regulation of smooth muscle cell proliferation	13	5	0.71	7.08	+	0.000713
negative regulation of vascular associated smooth muscle cell proliferation	8	4	0.43	9.2	+	0.000966
mitotic cell cycle arrest	4	3	0.22	13.8	+	0.00139
response to lipid	107	14	5.82	2.41	+	0.00141
positive regulation of cell death	99	13	5.38	2.42	+	0.0021
regulation of macromolecule metabolic process	497	38	27.01	1.41	+	0.00215
regulation of cell death	224	22	12.17	1.81	+	0.00217
negative regulation of biological process	461	36	25.05	1.44	+	0.00233
intrinsic apoptotic signaling pathway	34	7	1.85	3.79	+	0.00238
cellular response to organic cyclic compound	65	10	3.53	2.83	+	0.00242
cellular response to stimulus	519	39	28.21	1.38	+	0.00244
defense response	101	13	5.49	2.37	+	0.00251
apoptotic signaling pathway	55	9	2.99	3.01	+	0.0027
inflammatory response	48	8	2.61	3.07	+	0.00424
neutrophil migration	6	3	0.33	9.2	+	0.00434
granulocyte chemotaxis	6	3	0.33	9.2	+	0.00434
neutrophil chemotaxis	6	3	0.33	9.2	+	0.00434
granulocyte migration	6	3	0.33	9.2	+	0.00434
modulation of chemical synaptic transmission	38	7	2.07	3.39	+	0.0044
regulation of trans-synaptic signaling	38	7	2.07	3.39	+	0.0044
regulation of anatomical structure morphogenesis	108	13	5.87	2.21	+	0.0045
negative regulation of apoptotic process	137	15	7.45	2.01	+	0.00531
calcineurin-mediated signaling	2	2	0.11	18.4	+	0.00541
arginine catabolic process	2	2	0.11	18.4	+	0.00541
arginine metabolic process	2	2	0.11	18.4	+	0.00541
calcineurin-NFAT signaling cascade	2	2	0.11	18.4	+	0.00541
glutamine family amino acid catabolic process	2	2	0.11	18.4	+	0.00541
negative regulation of cardiac muscle tissue regeneration	2	2	0.11	18.4	+	0.00541
regulation of cardiac muscle tissue regeneration	2	2	0.11	18.4	+	0.00541
muscle hyperplasia	2	2	0.11	18.4	+	0.00541
smooth muscle hyperplasia	2	2	0.11	18.4	+	0.00541
positive regulation of cerebellar granule cell precursor proliferation	2	2	0.11	18.4	+	0.00541
regulation of cerebellar granule cell precursor proliferation	2	2	0.11	18.4	+	0.00541
negative regulation of glycolytic process	2	2	0.11	18.4	+	0.00541
negative regulation of macromolecule metabolic process	273	24	14.84	1.62	+	0.0057
regulation of secretion	62	9	3.37	2.67	+	0.00593
negative regulation of programmed cell death	139	15	7.55	1.99	+	0.00608
negative regulation of developmental process	99	12	5.38	2.23	+	0.00613
negative regulation of cell death	155	16	8.42	1.9	+	0.0069
regulation of molecular function	310	26	16.85	1.54	+	0.00701
positive regulation of catalytic activity	185	18	10.05	1.79	+	0.0073
regulation of apoptotic process	200	19	10.87	1.75	+	0.00733
regulation of metabolic process	545	39	29.62	1.32	+	0.00738
biological regulation	782	50	42.5	1.18	+	0.00765
regulation of catalytic activity	263	23	14.29	1.61	+	0.00766
cell surface receptor signaling pathway	232	21	12.61	1.67	+	0.00788
regulation of multicellular organismal development	143	15	7.77	1.93	+	0.0079
negative regulation of cellular metabolic process	264	23	14.35	1.6	+	0.00804
negative regulation of metabolic process	297	25	16.14	1.55	+	0.00824
response to stress	348	28	18.91	1.48	+	0.00851
negative regulation of cellular process	436	33	23.7	1.39	+	0.00854
osteoblast differentiation	15	4	0.82	4.91	+	0.00903
positive regulation of cellular process	493	36	26.79	1.34	+	0.00914
cellular response to lipid	67	9	3.64	2.47	+	0.00966
regulation of phosphate metabolic process	206	19	11.2	1.7	+	0.0101
regulation of programmed cell death	206	19	11.2	1.7	+	0.0101
regulation of phosphorus metabolic process	206	19	11.2	1.7	+	0.0101
cellular response to DNA damage stimulus	93	11	5.05	2.18	+	0.0105
negative regulation of nitrogen compound metabolic process	238	21	12.93	1.62	+	0.0106
response to organic cyclic compound	107	12	5.82	2.06	+	0.0112
regulation of endothelial cell proliferation	16	4	0.87	4.6	+	0.0112
response to heat	16	4	0.87	4.6	+	0.0112
regulation of vascular associated smooth muscle cell proliferation	16	4	0.87	4.6	+	0.0112
negative regulation of cellular protein metabolic process	135	14	7.34	1.91	+	0.0116
positive regulation of nucleotide biosynthetic process	3	2	0.16	12.27	+	0.0118
inositol phosphate-mediated signaling	3	2	0.16	12.27	+	0.0118
negative regulation of purine nucleotide metabolic process	3	2	0.16	12.27	+	0.0118
positive regulation of purine nucleotide biosynthetic process	3	2	0.16	12.27	+	0.0118
negative regulation of cellular carbohydrate metabolic process	3	2	0.16	12.27	+	0.0118
negative regulation of nucleotide metabolic process	3	2	0.16	12.27	+	0.0118
acute-phase response	3	2	0.16	12.27	+	0.0118
cerebellar cortex morphogenesis	3	2	0.16	12.27	+	0.0118
cellular response to chemical stimulus	305	25	16.58	1.51	+	0.0118
regulation of protein phosphorylation	179	17	9.73	1.75	+	0.0119
negative regulation of protein modification process	95	11	5.16	2.13	+	0.0122
myeloid leukocyte migration	9	3	0.49	6.13	+	0.0131
negative regulation of catabolic process	36	6	1.96	3.07	+	0.0132
regulation of angiogenesis	36	6	1.96	3.07	+	0.0132
response to stimulus	600	41	32.61	1.26	+	0.0134
positive regulation of biological process	522	37	28.37	1.3	+	0.0135
cell projection organization	110	1	5.98	0.17	-	0.0138
intrinsic apoptotic signaling pathway in response to DNA damage	17	4	0.92	4.33	+	0.0138
response to abiotic stimulus	153	15	8.32	1.8	+	0.0144
negative regulation of gene expression	183	17	9.95	1.71	+	0.0147
negative regulation of protein metabolic process	139	14	7.55	1.85	+	0.0147
signaling	414	31	22.5	1.38	+	0.0148
negative regulation of cellular component movement	37	6	2.01	2.98	+	0.015
regulation of vasculature development	37	6	2.01	2.98	+	0.015
negative regulation of multicellular organismal process	98	11	5.33	2.07	+	0.0152
regulation of secretion by cell	60	8	3.26	2.45	+	0.0153
signal transduction by p53 class mediator	27	5	1.47	3.41	+	0.0156
negative regulation of cellular macromolecule biosynthetic process	140	14	7.61	1.84	+	0.0156
signal transduction	398	30	21.63	1.39	+	0.0158
plasma membrane bounded cell projection organization	107	1	5.82	0.17	-	0.0161
signal transduction by protein phosphorylation	61	8	3.32	2.41	+	0.0168
regulation of gene expression	382	29	20.76	1.4	+	0.0168
positive regulation of endothelial cell proliferation	10	3	0.54	5.52	+	0.0173
leukocyte chemotaxis	10	3	0.54	5.52	+	0.0173
regulation of peptidyl-threonine phosphorylation	10	3	0.54	5.52	+	0.0173
intrinsic apoptotic signaling pathway by p53 class mediator	10	3	0.54	5.52	+	0.0173
regulation of biological process	755	48	41.03	1.17	+	0.0175
positive regulation of phosphorus metabolic process	142	14	7.72	1.81	+	0.0176
positive regulation of phosphate metabolic process	142	14	7.72	1.81	+	0.0176
positive regulation of programmed cell death	87	10	4.73	2.11	+	0.0178
circulatory system development	87	10	4.73	2.11	+	0.0178
cell communication	420	31	22.83	1.36	+	0.0185
developmental process	420	31	22.83	1.36	+	0.0185
metabolic process	670	44	36.41	1.21	+	0.0185
negative regulation of macromolecule biosynthetic process	143	14	7.77	1.8	+	0.0186
negative regulation of molecular function	129	13	7.01	1.85	+	0.0189
phosphorylation	158	15	8.59	1.75	+	0.019
regulation of cellular component movement	115	12	6.25	1.92	+	0.019
regulation of synaptic plasticity	19	4	1.03	3.87	+	0.0198
cytokine production	19	4	1.03	3.87	+	0.0198
positive regulation of small molecule metabolic process	19	4	1.03	3.87	+	0.0198
positive regulation of synaptic transmission	19	4	1.03	3.87	+	0.0198
